# Supplementary material for: Raman Spectroscopy Monitoring of Duck Egg Brining Process
Source: Foods. 2024 Nov 25;13(23):3775. doi: 10.3390/foods13233775 (PMC11640425; doi:10.3390/foods13233775)
Supplement: Supplementary file 1 [file foods-13-03775-s001.zip]

Archive with 1 entries (1 files):
- foods-3274643-supplementary.pdf
